# Supplementary material for: Total Synthesis of Loroxanthin
Source: Mar Drugs. 2022 Oct 24;20(11):658. doi: 10.3390/md20110658 (PMC9699617; doi:10.3390/md20110658)
Supplement: Supplementary file 1 [file marinedrugs-20-00658-s001.zip]

Archive with 1 entries (1 files):
- marinedrugs-1980087-supplementary.pdf
